# Supplementary material for: Breast cancer subtype and survival among Indigenous American women in Peru
Source: PLoS One. 2018 Sep 5;13(9):e0201287. doi: 10.1371/journal.pone.0201287 (PMC6124707; doi:10.1371/journal.pone.0201287)
Supplement: S1 Dataset — (XLSX) [file pone.0201287.s001.xlsx]

## Sheet: Hoja1
Obs	Region	Age	cstage	Event	Time_years	TNBC	Subtype	Chemo	Radiation	Surgery
1	SIERRA	50	2	0	4	0	1	1	1	1
2	SIERRA	64	2	0	5	0	1	1	0	1
3	SIERRA	45	3	0	3	0	1	1	0	0
4	SIERRA	41	3	0	3	0	1	1	1	1
5	SIERRA	73	2	0	6	0	2	1	1	1
6	SIERRA	57	2	0	3	0	3	1	1	1
7	SIERRA	58	3	0	3	0	3	0	0	0
8	SIERRA	65	2	0	6	1	4	0	0	0
9	SIERRA	70	4	1	0.5	.	.	0	0	0
10	SIERRA	80	2	0	7	0	1	1	0	1
11	SIERRA	61	1	0	7	0	3	1	0	1
12	SIERRA	54	2	0	6	0	3	1	1	1
13	SIERRA	49	2	0	6	0	3	1	1	1
14	SIERRA	45	1	0	5	0	2	1	1	1
15	SIERRA	31	.	0	5	.	.	0	0	0
16	SIERRA	54	3	0	2	0	1	1	1	1
17	SIERRA	75	2	0	6	1	4	1	1	1
18	SIERRA	76	1	0	5	0	1	1	1	1
19	SIERRA	60	2	0	7	0	1	1	1	1
20	SIERRA	65	3	0	7	0	1	1	1	1
21	SIERRA	47	3	1	2	0	3	1	1	1
22	SIERRA	66	3	1	1	1	4	1	1	0
23	SIERRA	54	0	0	4	0	3	0	0	1
24	SIERRA	46	2	0	4	0	3	1	1	1
25	SIERRA	42	2	0	7	0	1	1	0	1
26	SIERRA	55	3	0	3	1	4	1	1	1
27	SIERRA	50	3	0	3	0	3	1	1	1
28	SIERRA	75	3	1	1	1	4	1	0	0
29	SIERRA	44	2	0	5	0	1	1	1	1
30	SIERRA	49	2	0	7	1	4	1	1	1
31	SIERRA	65	2	0	7	0	3	1	1	1
32	SIERRA	52	3	0	6	0	1	1	1	1
33	SIERRA	51	3	0	6	.	.	0	0	0
34	SIERRA	57	2	0	5	0	3	1	1	1
35	SIERRA	48	2	0	5	0	1	1	1	1
36	SIERRA	62	1	0	7	1	4	0	1	1
37	SIERRA	72	3	1	3	0	3	1	1	0
38	SIERRA	55	2	1	5	0	2	1	1	1
39	SIERRA	44	3	0	5	0	1	0	0	0
40	SIERRA	41	.	0	3	0	1	1	1	1
41	SIERRA	65	0	0	4	.	.	0	0	1
42	SIERRA	62	3	1	1	0	1	1	0	0
43	SIERRA	53	2	0	6	0	1	1	1	1
44	SIERRA	50	2	0	6	0	1	1	1	1
45	SIERRA	41	3	0	3	0	1	1	1	1
46	SIERRA	55	1	0	6	.	.	1	0	1
47	SIERRA	57	3	1	4	1	4	1	1	1
48	SIERRA	54	3	0	7	0	1	1	1	1
49	SIERRA	69	2	0	5	0	3	1	1	1
50	SIERRA	49	3	0	4	0	1	1	1	1
51	SIERRA	43	3	0	5	0	1	1	1	1
52	SIERRA	44	3	1	0.5	1	4	0	0	0
53	SIERRA	55	2	0	3	0	1	1	1	1
54	SIERRA	62	3	1	0.5	.	.	0	0	0
55	SIERRA	63	1	0	5	.	.	0	0	0
56	SIERRA	59	2	1	2	0	1	1	0	1
57	SIERRA	48	2	0	6	0	1	1	1	1
58	SIERRA	55	3	0	5	0	1	1	1	1
59	SIERRA	48	.	0	6	.	.	1	0	1
60	SIERRA	48	2	0	6	0	1	1	1	1
61	SIERRA	65	2	0	5	0	1	1	0	1
62	SIERRA	62	3	0	4	0	3	1	1	1
63	SIERRA	76	2	0	5	0	1	1	1	1
64	SIERRA	44	2	0	7	0	1	1	0	1
65	SIERRA	73	2	0	7	0	1	1	1	1
66	SIERRA	45	2	0	6	0	1	1	0	1
67	SIERRA	66	3	0	7	.	.	0	1	1
68	SIERRA	38	2	0	6	0	2	1	1	1
69	SIERRA	48	1	0	7	.	.	1	1	1
70	SIERRA	66	2	0	6	0	1	1	1	1
71	SIERRA	52	2	1	2	0	1	1	0	1
72	SIERRA	65	2	0	6	1	4	1	1	1
73	SIERRA	48	3	0	4	0	3	1	1	1
74	SIERRA	33	3	1	2	1	4	1	1	1
75	SIERRA	39	1	0	5	0	1	1	1	1
76	SIERRA	57	2	0	4	0	1	1	1	1
77	SIERRA	51	2	0	6	0	1	1	1	1
78	SIERRA	40	4	0	7	0	1	1	1	1
79	SIERRA	53	1	0	7	0	1	0	0	1
80	SIERRA	45	2	0	4	0	1	1	0	1
81	SIERRA	43	2	0	4	0	2	1	1	1
82	SIERRA	76	2	0	4	0	1	1	0	1
83	SIERRA	38	2	0	5	0	1	1	1	1
84	SIERRA	50	2	0	5	0	1	1	0	1
85	SIERRA	44	2	0	6	1	4	1	1	1
86	SIERRA	60	2	0	5	0	1	1	1	1
87	SIERRA	68	3	1	1	.	.	0	0	0
88	SIERRA	53	4	0	5	0	3	1	0	0
89	SIERRA	54	2	1	3	0	3	0	0	0
90	SIERRA	66	3	0	7	.	.	1	1	1
91	SIERRA	50	2	0	4	1	4	0	0	0
92	SIERRA	55	3	1	2	0	3	1	0	1
93	SIERRA	38	3	1	1	1	4	1	1	0
94	SIERRA	66	2	1	2	0	3	1	1	1
95	SIERRA	46	2	0	3	1	4	1	1	1
96	SIERRA	76	3	0	5	0	3	1	1	1
97	SIERRA	74	2	0	7	0	1	0	0	1
98	SIERRA	55	4	0	7	0	1	1	1	1
99	SIERRA	49	1	0	4	0	2	1	1	1
100	SIERRA	43	3	0	4	1	4	1	0	0
101	SIERRA	51	2	1	2	0	1	0	0	0
102	SIERRA	58	3	1	1	0	2	1	0	0
103	SIERRA	63	3	0	4	0	1	1	0	1
104	SIERRA	56	2	0	7	0	1	1	0	1
105	SIERRA	45	2	0	6	0	1	1	1	1
106	SIERRA	44	3	0	4	1	4	1	1	1
107	SIERRA	50	2	0	3	0	1	1	0	1
108	SIERRA	61	2	0	4	0	1	1	0	1
109	SIERRA	48	4	1	1	1	4	1	0	0
110	SIERRA	43	2	0	7	1	4	1	1	1
111	SIERRA	53	.	1	2	.	.	1	1	1
112	SIERRA	67	3	0	4	0	1	0	0	1
113	SIERRA	34	4	1	5	0	3	1	1	1
114	SIERRA	57	3	1	1	0	3	1	1	0
115	SIERRA	49	3	0	4	0	1	1	1	1
116	SIERRA	63	4	1	1	.	.	0	1	0
117	SIERRA	60	3	1	1	1	4	1	1	1
118	SIERRA	63	4	0	3	0	1	1	0	0
119	SIERRA	47	2	0	4	0	1	1	0	1
120	SIERRA	57	2	0	5	.	.	0	0	1
121	SIERRA	56	4	0	5	0	2	1	1	0
122	SIERRA	48	2	0	7	.	.	1	1	1
123	SIERRA	64	4	1	3	0	3	1	0	0
124	SIERRA	45	2	0	4	0	1	1	1	1
125	SIERRA	53	3	0	4	0	2	1	1	1
126	SIERRA	44	2	0	5	0	1	1	1	1
127	SIERRA	49	4	1	0.5	0	1	0	0	0
128	SIERRA	64	2	0	4	0	1	0	0	1
129	SIERRA	53	1	0	6	0	1	1	1	0
130	SIERRA	39	3	0	5	0	2	1	0	0
131	SIERRA	34	3	0	4	0	1	1	1	1
132	SIERRA	55	2	0	5	0	1	1	0	1
133	SIERRA	35	1	0	4	0	1	1	0	1
134	SIERRA	61	.	0	5	.	.	0	0	1
135	SIERRA	50	2	0	5	0	1	1	1	1
136	SIERRA	65	2	0	7	0	1	1	0	1
137	SIERRA	44	4	1	1	0	3	1	0	0
138	SIERRA	80	2	0	5	0	1	1	0	1
139	SIERRA	47	3	0	4	0	2	0	0	1
140	SIERRA	54	2	0	7	0	3	0	0	1
141	SIERRA	42	2	0	5	0	1	1	0	1
142	SIERRA	50	3	0	4	.	1	1	1	1
143	SIERRA	61	0	0	5	0	2	1	1	1
144	SIERRA	50	2	0	4	0	3	1	1	1
145	SIERRA	55	3	0	6	0	1	1	1	1
146	SIERRA	48	2	0	5	0	1	1	1	1
147	SIERRA	62	2	0	4	0	1	1	1	1
148	SIERRA	75	3	0	7	0	1	1	1	1
149	SIERRA	44	2	0	5	0	1	1	1	1
150	SIERRA	41	1	0	7	0	1	1	1	1
151	SIERRA	49	4	0	6	0	2	1	1	1
152	SIERRA	64	3	1	5	1	4	1	1	1
153	SIERRA	51	3	0	6	1	4	0	0	1
154	SIERRA	76	3	0	.	0	2	1	1	1
155	SIERRA	68	1	0	3	0	1	1	0	1
156	SIERRA	52	3	0	4	0	2	1	0	1
157	SIERRA	59	1	0	7	.	.	0	0	1
158	SIERRA	54	3	0	7	0	3	1	1	1
159	SIERRA	55	2	0	4	0	1	1	0	1
160	SIERRA	81	2	0	5	0	3	1	1	1
161	SIERRA	62	3	1	1	1	4	1	0	0
162	SIERRA	61	2	0	7	0	2	1	1	1
163	SIERRA	60	1	0	6	0	1	1	0	1
164	SIERRA	63	1	0	6	.	.	0	0	1
165	SIERRA	56	3	1	2	0	3	1	1	1
166	SIERRA	48	3	0	5	0	1	1	1	1
167	SIERRA	56	3	0	6	.	.	0	0	0
168	SIERRA	83	4	1	1	1	4	0	1	0
169	SIERRA	51	3	1	0.5	.	.	0	0	0
170	SIERRA	50	.	0	5	.	.	0	1	1
171	SIERRA	30	3	1	1	1	4	1	1	1
172	SIERRA	61	3	0	4	0	3	0	0	0
173	SIERRA	34	2	0	4	0	3	1	1	1
174	SIERRA	79	3	0	7	0	1	1	1	1
175	SIERRA	49	3	0	7	1	4	1	1	1
176	SIERRA	52	4	1	3	1	4	1	0	0
177	SIERRA	72	3	1	2	0	1	1	0	0
178	SIERRA	66	2	0	6	.	.	0	0	0
179	SIERRA	41	2	0	4	0	2	1	1	1
180	SIERRA	55	3	0	4	0	2	1	1	1
181	SIERRA	61	3	0	4	0	1	1	1	1
182	SIERRA	81	2	0	5	0	1	1	1	1
183	SIERRA	52	2	0	4	0	1	0	0	1
184	SIERRA	47	3	1	3	0	3	1	1	1
185	SIERRA	65	3	0	6	0	1	1	1	1
186	SIERRA	50	2	0	6	0	2	1	1	1
187	SIERRA	51	3	1	1	0	3	1	1	0
188	SIERRA	35	2	0	4	0	3	1	1	1
189	SIERRA	46	4	1	3	0	2	1	1	1
190	SIERRA	49	3	0	3	0	1	1	0	0
191	SIERRA	51	0	0	5	.	.	1	1	1
192	SIERRA	49	3	0	4	0	3	1	1	1
193	SIERRA	62	2	0	5	0	1	1	1	1
194	SIERRA	65	3	1	1	1	4	1	1	1
195	SIERRA	84	3	0	6	0	1	1	1	1
196	SIERRA	72	2	0	6	0	1	1	1	1
197	SIERRA	46	1	0	6	1	4	0	0	1
198	SIERRA	45	4	1	1	.	.	0	0	1
199	SIERRA	45	2	0	5	0	3	1	1	1
200	SIERRA	76	2	1	0.5	0	1	1	0	0
201	SIERRA	41	3	1	2	1	4	1	1	1
202	SIERRA	58	0	0	5	.	.	0	0	1
203	SIERRA	53	4	0	4	.	.	0	0	1
204	SIERRA	50	3	0	5	0	1	0	0	0
205	SIERRA	68	2	0	7	.	1	0	1	1
206	SIERRA	52	3	0	5	0	1	1	1	1
207	SIERRA	63	2	0	4	0	1	1	1	1
208	SIERRA	62	2	1	4	0	1	1	1	1
209	SIERRA	49	1	0	7	0	1	1	1	1
210	SIERRA	74	1	0	7	1	4	1	1	1
211	SIERRA	56	2	0	5	1	4	1	1	1
212	SIERRA	61	4	1	0.5	0	2	1	1	0
213	SIERRA	47	.	0	5	.	.	0	1	1
214	SIERRA	66	2	0	4	1	4	0	0	1
215	SIERRA	49	2	0	4	0	3	1	1	1
216	SIERRA	38	3	0	3	1	4	1	0	0
217	SIERRA	45	0	0	7	.	.	1	1	1
218	SIERRA	44	3	0	3	0	3	1	1	1
219	SIERRA	51	3	0	6	0	1	1	1	1
220	SIERRA	55	3	0	4	0	1	1	1	1
221	SIERRA	63	3	0	4	0	1	1	1	1
222	SIERRA	45	3	0	5	0	1	1	1	1
223	SIERRA	26	3	0	3	0	1	0	1	1
224	SIERRA	56	2	0	4	0	1	1	1	1
225	SIERRA	76	1	0	6	0	1	0	0	1
226	SIERRA	70	3	0	7	0	1	1	1	1
227	SIERRA	57	3	0	7	0	3	1	1	1
228	SIERRA	57	2	1	2	0	1	1	1	1
229	SIERRA	59	4	1	3	0	3	0	0	0
230	SIERRA	57	3	0	3	0	3	1	0	1
231	SIERRA	51	2	0	7	0	1	1	1	1
232	SIERRA	61	4	1	0.5	0	3	1	0	1
233	SELVA	56	4	0	4	0	1	0	0	0
234	SELVA	55	4	1	0.5	0	3	0	0	0
235	SELVA	47	3	1	1	0	3	1	1	0
236	SELVA	42	3	0	3	1	4	1	1	1
237	SELVA	44	3	0	7	1	4	1	1	1
238	SELVA	48	2	0	6	.	.	0	0	0
239	SELVA	60	3	0	6	0	2	1	0	0
240	SELVA	47	2	0	6	0	3	0	0	0
241	SELVA	39	2	0	7	0	2	1	1	1
242	SELVA	47	2	0	7	0	1	1	0	1
243	SELVA	72	2	1	2	.	.	1	1	1
244	SELVA	58	2	1	4	.	.	0	0	.
245	SELVA	66	2	0	5	1	4	1	0	1
246	SELVA	56	3	0	5	0	1	1	1	1
247	SELVA	59	2	0	4	0	2	1	1	1
248	SELVA	46	3	1	1	1	4	1	1	1
249	SELVA	56	3	1	2	1	4	1	1	1
250	SELVA	49	3	0	4	0	1	1	0	1
251	SELVA	50	3	0	5	.	.	0	0	0
252	SELVA	55	2	0	5	0	1	1	1	1
253	SELVA	64	0	1	3	.	.	1	1	1
254	SELVA	51	2	0	5	0	1	1	1	1
255	SELVA	71	2	0	6	0	1	1	0	1
256	SELVA	52	3	0	3	0	1	0	0	0
257	SELVA	46	3	1	6	0	1	1	0	1
258	SELVA	41	3	1	2	1	4	1	1	1
259	SELVA	44	4	0	4	0	1	1	1	1
260	SELVA	46	3	1	4	0	1	1	0	0
261	SELVA	42	1	0	4	0	3	1	1	1
262	SELVA	39	4	1	1	0	2	1	1	0
263	SELVA	40	3	1	2	0	2	0	0	0
264	SELVA	59	2	0	6	1	4	1	1	1
265	SELVA	71	2	0	5	1	4	1	1	1
266	SELVA	57	2	0	5	0	1	1	1	1
267	SELVA	53	3	0	5	0	3	1	1	1
268	SELVA	57	3	0	3	1	4	1	1	1
269	SELVA	55	2	0	6	0	1	1	1	1
270	SELVA	37	3	0	7	.	.	1	1	1
271	SELVA	40	2	0	5	0	1	1	1	1
272	SELVA	54	3	0	4	0	1	1	0	0
273	SELVA	39	3	1	3	0	1	1	1	1
274	SELVA	71	4	1	3	1	4	1	1	0
275	SELVA	38	3	.	.	0	1	1	1	1
276	SELVA	44	3	1	1	1	4	0	0	0
277	SELVA	44	1	0	7	0	1	1	0	1
278	SELVA	46	3	0	4	0	1	1	0	1
279	SELVA	46	3	0	4	0	1	1	0	1
280	SELVA	75	2	0	7	0	1	1	0	1
281	SELVA	43	3	1	1	1	4	1	0	0
282	SELVA	39	2	0	5	1	4	1	1	1
283	SELVA	36	3	1	1	0	3	1	0	0
284	SELVA	58	1	1	3	1	4	0	0	0
285	SELVA	30	4	1	3	0	2	1	1	0
286	SELVA	63	3	1	2	0	3	1	1	0
287	SELVA	50	4	1	2	0	3	1	0	0
288	SELVA	58	3	0	6	1	4	1	1	1
289	SELVA	61	3	0	5	1	4	1	1	1
290	SELVA	44	2	0	4	0	1	1	1	1
291	SELVA	45	3	1	1	1	4	1	0	0
292	SELVA	60	3	0	3	0	1	1	1	1
293	SELVA	44	3	0	5	0	2	0	0	0
294	SELVA	48	2	0	5	0	3	1	1	1
295	SELVA	47	2	0	4	0	3	1	1	1
296	SELVA	29	.	0	6	.	.	1	1	1
297	SELVA	35	4	1	3	0	1	1	1	1
298	SELVA	45	3	1	2	0	2	1	1	0
299	SELVA	46	1	0	6	1	4	0	1	1
300	SELVA	42	3	0	6	0	2	1	0	0
301	SELVA	34	2	1	1	1	4	1	1	1
302	SELVA	52	2	0	5	0	2	1	1	1
303	SELVA	75	3	0	5	1	4	1	1	1
